# Supplementary material for: Detailed Insight into Photocatalytic Inactivation of Pathogenic Bacteria in the Presence of Visible-Light-Active Multicomponent Photocatalysts
Source: Nanomaterials (Basel). 2024 Feb 23;14(5):409. doi: 10.3390/nano14050409 (PMC10934703; doi:10.3390/nano14050409)
Supplement: Supplementary file 1 [file nanomaterials-14-00409-s001.zip]

Archive with 1 entries (1 files):
- nanomaterials-2844865-supplementary.pdf
